# Supplementary material for: Consistent survival in consecutive cases of life-supporting porcine kidney xenotransplantation using 10GE source pigs
Source: Nat Commun. 2024 Apr 18;15:3361. doi: 10.1038/s41467-024-47679-6 (PMC11026402; doi:10.1038/s41467-024-47679-6)
Supplement: Supplementary file 4 — Source data [file 41467_2024_47679_MOESM4_ESM.xlsx]

## Sheet: Fig 2a Survival
Survival	Days after transplantation	Low risk (n=5)	High risk (n=1)
B1320	337	1
B3520	278	1
B0820	287	1
B4519	252	1
B9819	165	1
B10419	4		1

## Sheet: Fig 2b Creatinine
Creatinine (mg/dl)
Days after transplantation	B3520	B1320	B4519	B9819	B0820
0	0.5	0.6	0.5	0.6	0.7
1		1.7	3.3	1.5	2.4
2
3	1.3
4
5
6
7
8
9
10
11
12			0.6		0.7
13				0.5
14	0.6	0.7
15
16
17
18
19
20
21
22
23
24
25
26				0.7
27
28	0.7	0.7	0.4		0.6
29
30
31
32
33
34
35
36
37
38
39
40				0.6
41
42	0.5	0.7	0.4		0.6
43
44
45
46
47
48
49
50
51					0.8
52
53
54				0.6
55
56	0.7	0.8
57			0.7
58
59
60
61
62
63
64					1.2
65
66
67
68			0.6	1.2
69
70
71
72
73	1.3	0.8
74
75
76
77
78					1.8
79
80
81
82			0.7	0.8
83
84
85
86
87	1.1
88		1
89
90
91
92					1.7
93
94
95
96			0.7	0.8
97
98
99
100
101	0.9
102
103
104		1.1
105
106					1.7
107
108
109
110			0.9	1.6
111
112
113
114
115	0.9
116
117
118		0.8
119
120					0.9
121
122
123
124				1.7
125
126
127			1
128
129
130	1
131
132
133
134
135
136	1.3	1.1
137
138				1.8	1.2
139
140
141			0.7
142
143
144
145
146
147
148	1.4
149
150		1.2
151
152				1.1	1.3
153
154
155			1
156
157
158
159
160
161
162
163				6.4
164	1.4	1.1		8.5
165				10.7
166					1.7
167
168
169			0.9
170
171
172
173
174
175
176
177
178	1.4	1.2
179
180			0.8		1.4
181
182
183
184
185
186
187
188
189
190
191
192	1.4	1.3
193
194					1.3
195
196
197			0.9
198
199
200
201
202
203
204
205
206	2
207
208					1.5
209		1.2
210
211
212
213
214
215			0.8
216
217
218
219
220	2.5
221
222					1.7
223		1.1
224
225
226
227
228
229			0.9
230
231
232
233
234	2.6
235
236					2.1
237		1.3
238
239
240
241
242
243			1.1
244
245
246			1.6
247
248	2.9
249
250			13		2.3
251
252			14.9
253
254
255		1.3
256
257					2.3
258
259
260
261
262	2
263
264
265	1.8				2.9
266
267					3.5
268	1.9
269	2	1.3
270
271					3.9
272		1.4
273
274
275	5.2
276	6.7	1.4
277	8.6				5.8
278
279		1.4
280
281					6.4
282
283
284					7.5
285					7.7
286		1.3
287
288
289
290		1.4
291
292
293
294
295
296
297		1.5
298
299
300		1.2
301
302
303
304		1.5
305
306
307		1.6
308
309
310
311		1.3
312
313
314		1.4
315
316
317
318		1.5
319
320
321		2
322
323
324
325		2.8
326
327
328
329
330		2.3
331
332		5.1
333
334		7.5
335		9
336		11.1

## Sheet: Sodium
Sodium (mmol/l)
Days after transplantation	B3520	B1320	B4519	B9819	B0820
0	144	144	147	144	148
1		148	146	144	147
2		143	144	145	144
3	147	145	142	146	144
4		145		143
5		146	143	148	148
6	154	146		146
7	148	145	145	145	145
8	146	143		145
9	144	145	147	145	145
10	147	145		143
11	145	145		142
12	144	143	143	147	146
13	141	143		144
14	142	144
15	146	145		148
16	144	146	145		145
17	146	145
18	146	143
19	145	145	145	148	146
20	145	145
21	147	145
22	145	144		145
23	145	145	145		147
24	147	145
25	145	144
26	146	145	148	147	147
27	145	148
28	145	146	146		145
29	147	144		145
30	144	145	143		144
31	150	145
32	146	145
33	144	144	142	149	144
34	145	149
35	147	146	141		145
36	146	144		147
37	146	144	144		146
38	147	145
39	143	145
40	147	145	142	139	144
41	145	145
42	148	144	144		147
43	145	144		149
44	145	145	145		141
45	145	145
46	145	143	145		146
47	145	146		149
48			146		146
49	145	148
50				144
51	143	146	142		145
52	147	147
53
54	146	147	142	148	147
55
56	143	144
57			138	146	139
58
59	146	144
60
61			141	145	133
62	143	145
63					133
64			136	138	144
65
66	142	145
67					147
68			135	140	147
69		143			145
70	142
71				136
72					145
73	135	141			139
74
75			143	135	145
76
77
78			140	136	143
79
80
81
82			140	141	146
83
84	153	145
85	157		141	139	144
86
87	153
88		138
89			140	142	145
90
91	153	140
92			141	145	142
93
94	149
95
96			138	144	142
97
98	148	141			145
99			139	139	145
100
101	147
102
103			136	137	142
104	144	146
105				133
106			136		141
107
108	146	146
109
110			138	125	143
111	147	143
112
113			135	126	146
114
115	145	144
116
117			132	137	142
118	144	144
119
120			136	135	144
121
122	146	140
123
124			138	132	143
125	143	146
126
127			141	132	142
128
129
130	145	138
131				124	144
132
133	142	140
134			140	123
135
136	143	140
137
138			140	129	142
139	136	142
140
141			139	130	142
142
143	132	140
144
145	137		138	122	143
146	146	138		137
147	147
148	146		142	147	144
149
150	149	134
151
152	148		140	145	146
153	149	129
154
155	146		140
156				144
157	149	132
158
159			144	141	145
160	147	131
161
162			141
163				138
164	145	132		135
165				135
166			138		142
167	149	133
168
169			143
170
171	148	132
172
173			141		142
174	145	133
175
176			140
177
178	145	136
179
180			139		143
181	147	133
182
183			146		144
184
185	146	138
186
187					145
188	145	138
189
190					147
191
192	145	140
193
194			141		143
195	148	135
196
197			136		141
198
199		139
200	145
201			127
202	146	139			144
203
204			133		146
205
206	144	138
207
208			134		143
209	144	135
210
211			141		144
212
213		130
214	138
215			141		144
216	140	136
217
218					146
219
220	142	137
221
222			136		143
223	143	128
224
225			140		143
226
227	138	131
228
229			142		146
230	143	131
231
232			140		145
233
234	142	134
235
236					144
237	138	131	139
238
239			141		144
240
241	143	132
242
243			139		145
244	149	137
245
246			134		143
247
248	133	124
249
250			116		147
251		126
252			117
253					141
254	148
255		129
256	147
257					144
258		126
259
260					143
261
262	144	133			143
263
264
265	148	136			144
266
267					143
268	147
269	149	132
270
271					147
272		136
273
274
275	140
276	140	130
277	135				148
278
279		129
280
281					142
282
283
284					139
285					137
286		136
287
288
289
290		133
291
292
293
294
295
296
297		134
298
299
300		134
301
302
303
304		134
305
306
307		131
308
309
310
311		131
312
313
314		136
315
316
317
318		136
319
320
321		140
322
323
324
325		137
326
327
328
329
330		148
331
332		147
333
334		144
335		144
336		143

## Sheet: Potassium
Potassium (mmol/l)
Days after transplantation	B3520	B1320	B4519	B9819	B0820
0	4.2	4.8	4.5	4.4	3.9
1		3.4	4.9	3.8	3.7
2		3.1	3.5	3.2	3.1
3	3.4	3.2	2.8	3.5	3
4		3.4		3.9
5		3.8	3.2	3.6	3.1
6	3.3	3.7		4.1
7	3.4	3.8	3.3	3.9	3.1
8	3.3	2.2		3.7
9	3.4	3.6	3.6	3.9	3.4
10	3.8	3.5		2.6
11	3.2	4		2.6
12	4.1	3.9	3.7	2.9	3.8
13	3.7	3.7		4
14	4	4.2
15	4.7	4.2		3.8
16	4.6	3.8	3.8		4.3
17	4.3	3.9
18	4.5	3.8
19	4.4	3.8	4	3.2	4
20	4.1	3.8
21	4.4	3.9
22	4.1	4.5		3.8
23	4	4	3.7		3.6
24	3.8	4.1
25	4.3	4.2
26	4.4	4.6	4.2	3.4	3.3
27	4.4	4.4
28	3.8	4	3.2		3.5
29	4.1	3.5		3.5
30	4.3	4.7	3.4		3.9
31	4.3	4.1
32	3.9	4.3
33	3.3	3.2	3	3.5	3.5
34	3.8	4.2
35	3.9	3.7	3.4		3.7
36	3.9	4		3.8
37	4.3	4	4.6		3.5
38	4.2	3.9
39	4.4	4.4
40	4.1	4.2	4.3	3.9	4
41	4.1	3.9
42	4	4.2	4.3		4.3
43	4.2	4.8		4
44	4	4.1	3.7		4.1
45	3.8	4.5
46	3.8	4	3.9		4.3
47	4.3	3.8		4
48			4.3		3.9
49	5	3.9
50				4.6
51	4.9	3.9	4.8		4.3
52	4.6	3.3
53
54	4.5	3.3	4.5	4.4
55
56	4.6	4.7
57			4.5	4.5	4.2
58
59	4.2	4.1
60
61			4.7	4.5	5.1
62	4.2	4.4
63					5.2
64			4.7	5	4.9
65
66	3.9	4
67					3.8
68			4.3	4.6	4.2
69		4.4			4.5
70	4.8
71				5.6
72					4.8
73	4.8	4			5.7
74
75			4.2	4.2	4.7
76
77
78			5.1	4.1	5.7
79
80
81
82			4.3	5	4.4
83
84	3.8	3.8
85	3.2		5.1	4.2	4.7
86
87	2.8
88		4
89			4.7	5.1	4.5
90
91	4.4	3.8
92			4.6	4.4	5.5
93
94	4.7
95
96			4.9	3.9	5.2
97
98	4.8	4.2			4
99			5.4	4.6	4.3
100
101	4.5
102
103			5	3.9	4.7
104	3.7	4.4
105				4.5
106			5.1		5.5
107
108	5.4	4.2
109
110			4.6	4.4	4.1
111	5.2	4.2
112
113			5.1	4.9	4.6
114
115	4.7	4.3
116
117			4.7	4.4	3.6
118	5.9	4.4
119
120			5.3	4.4	4.7
121
122	4.6	3.9
123
124			4.7	4.6	4.5
125	5	4
126
127			5.1	4.9	5.1
128
129
130	3.7	4.9
131				5.5	4.3
132
133	4.9	4.8
134			5	5.1
135
136	4.7	3.8
137
138			5.2	4.2	5
139	5.7	4.2
140
141			4.2	4.3	5.3
142
143	5.1	4.6
144
145	6.8		5	3.7	5
146	4.7	4.8		4.3
147	4.3
148	4.1		5.4	4.3	5.4
149
150	3.3	5.4
151
152	3.8		5	3.1	4.6
153	4.2	4.4
154
155	4.2		4.9
156				3.9
157	3.8	5
158
159			5.4	3.9	5.6
160	4.7	5
161
162			5
163				4.9
164	4.1	4.8		6.4
165
166			5.1		5.6
167	4.5	4.9
168
169			4.9
170
171	4.6	4.6
172
173			4.6		5.4
174	4.6	4.5
175
176			4.5
177
178	3.8	4.4
179
180			4.3		5
181	4.3	3.7
182
183			4.8		5.4
184
185	4.2	5
186
187					6.2
188	4.5	5.3
189
190					6.1
191
192	4.1	4.8
193
194			5.1		6.1
195	4.5	5
196
197			4.8		5.4
198
199		4.4
200	4.4
201			4.8
202	3.9	5			4.7
203
204			5.2		4.8
205
206	3.6	4.5
207
208			4.6		3.7
209	4.5	5
210
211			4.2		5
212
213		4.2
214	5.1
215			4.6		4.8
216	5.4	4.9
217
218					5.6
219
220	5.2	4.4
221
222			5.2		5.8
223	5.1	4.7
224
225			5.4		5.7
226
227	4.8	5.1
228
229			4.5		5.1
230	4.6	4.8
231
232			5.2		5.2
233
234	4.7	5.1
235
236					5.1
237	5.1	4.9	4.1
238
239			5		5.2
240
241	4.5
242
243			4.7		5.1
244	5.3	6
245
246			6.2		5.6
247
248	4.2	5.4
249
250			5.7		6
251		5.2
252			6.4
253					5.9
254	4.6
255		5.3
256	4
257					5.1
258		4.7
259
260					4.9
261
262	3.9	4.6			5.4
263
264
265	3.6	5.1			5.1
266
267					5.6
268	3.7
269	4.4	4.9
270
271					5.4
272		4.8
273
274
275	4.3
276	4.2	5.3
277	5.7				5.9
278
279		5.2
280
281					7
282
283
284					5.2
285					4.8
286		136
287
288
289
290		133
291
292
293
294
295
296
297		134
298
299
300		134
301
302
303
304		134
305
306
307		131
308
309
310
311		131
312
313
314		136
315
316
317
318		136
319
320
321		140
322
323
324
325		137
326
327
328
329
330		148
331
332		147
333
334		144
335		144
336		143

## Sheet: Chloride
Chloride (mmol/l)
Days after transplantation	B3520	B1320	B4519	B9819	B0820
0	105	102	103	104	109
1		108	100	100	104
2		93	100	96	96
3	100	97	93	101	97
4		99		102
5		101	94	102	97
6	108	99		103
7	102	101	97	103	99
8	102	103		101
9	103	103	101	103	102
10	101	102		90
11	99	103		91
12	98	102	99	98	100
13	96	102		101
14	99	104
15	102	105		106
16	105	105	101		102
17	105	105
18	107	104
19	104	105	102	102	103
20	103	104
21	106	103
22	107	106		102
23	106	105	103		103
24	109	105
25	108	105
26	109	107	106	99	103
27	106	106
28	105	105	104		100
29	106	107		97
30	107	106	101		100
31	110	106
32	106	106
33	99	103	98	104	102
34	103	107
35	105	104	101		102
36	107	106		105
37	107	107	107		101
38	108	106
39	107	106
40	109	107	100	103	101
41	108	106
42	110	107	106		105
43	106	104		110
44	104	105	106		101
45	105	105
46	106	105	107		106
47	105	107		107
48			107		103
49	105	107
50				104
51	105	108	108		104
52	105	106
53
54	106	102	105	106	105
55
56	105	105
57			101	105	94
58
59	107	103
60
61			102	102	90
62	105	106
63					98
64			101	98	103
65
66	102	105
67					103
68			100	96	102
69		104			104
70	103
71				96
72					101
73	97	103			102
74
75			108	93	102
76
77
78			105	99	104
79
80
81
82			104	98	103
83
84	105	101
85	114		106	101	104
86
87	106
88		101
89			104	102	105
90
91	108	104
92			105	101	102
93
94	106
95
96			103	102	99
97
98	107	102			99
99			103	98	103
100
101	109
102
103			101	94	98
104	103	103
105				94
106			102		99
107
108	107	108
109
110			101	80	100
111	111	105
112
113			101	84	107
114
115	106	106
116
117			99	94	101
118	109	105
119
120			101	92	105
121
122	108	103
123
124			103	86	105
125	107	107
126
127			106	89	106
128
129
130	111	101
131				80	105
132
133	107	102
134			106	78
135
136	105	99
137
138			103	85	102
139	101	104
140
141			101	85	103
142
143	97	102
144
145	101		101	77	105
146	107	102		93
147	108
148	108		106	104	107
149
150	106	96
151
152	106		104	99	105
153	108	94
154
155	106		104
156				105
157	104	97
158
159			109	103	107
160	109	96
161
162			106
163				97
164	104	96		97
165				93
166			104		104
167	110	96
168
169			108
170
171	109	95
172
173			105		103
174	107	95
175
176			103
177
178	107	100
179
180			103		103
181	108	91
182
183			110		106
184
185	105	98
186
187					107
188	107	100
189
190					108
191
192	108	100
193
194			104		105
195	110	97
196
197			100		102
198
199		100
200	107
201			93
202	108	101			105
203
204			100		109
205
206	104	100
207
208			99		104
209	108	96
210
211			105		106
212
213		93
214	102
215			106		109
216	100	97
217
218					113
219
220	102	98
221
222			101		110
223	104	90
224
225			106		111
226
227	101	95
228
229			108		108
230	103	91
231
232			106		104
233
234	103	97
235
236					107
237	100	93	102
238
239			106		111
240
241	103	93
242
243			104		108
244	111	99
245
246			102		108
247
248	97	87
249
250			81		110
251		91
252			85
253					107
254	104
255		91
256	104
257					109
258		91
259
260					109
261
262	106	94			109
263
264
265	107	98			106
266
267					110
268	105
269	107	95
270
271					109
272		95
273
274
275	103
276	101	94
277	97				112
278
279		92
280
281					106
282
283
284					100
285					98
286		98
287
288
289
290		97
291
292
293
294
295
296
297		97
298
299
300		98
301
302
303
304		96
305
306
307		94
308
309
310
311		95
312
313
314		99
315
316
317
318		99
319
320
321		103
322
323
324
325		99
326
327
328
329
330		114
331
332		103
333
334		104
335		104
336		103

## Sheet: Calcium
Calcium (mg/gl)
Days after transplantation	B3520	B1320	B4519	B9819	B0820
0	10.1	10.7	10.3	10.8	9.7
1		8.2	8.5	9.5	8.3
2		9.6	8.6	9.8	8
3	9.1	9.9	9.1	9.6	9
4		10.1		9.5
5		10	9.6	9.7	9.3
6	8.2	9.5		10.3
7	8.5	9.3	9.4	9.7	9.2
8	8.2	8.7		10
9	8.1	9	10.1	9.2	9.3
10	8.5	9.2		7.4
11	8.7	9.7		7.5
12	8.8	9.5	10	8.9	9.7
13	9.3	10.1		9.9
14	8.9	10.2
15	9.5	10.1		10.2
16	9.9	10	9.4		9.5
17	10.1	10.2
18	10.3	10.1
19	9.9	9.9	9.9	10.4	10.7
20	9.8	10.2
21	10.1	10
22	10.2	10.2		10.4
23	10	9.9	9.7		10
24	10	10
25	10.2	10.1
26	11	11	10.3	11	10.4
27	11	10
28	9.8	10	9.7		10
29	11	9.5		11.9
30	11	10	7.9		9.4
31	11	10
32	11	10
33	9.8	10	9.3	12	10
34	11	10
35	11	10	9.7		9.9
36	11	10		12
37	11	10	9.9		9.3
38	11	10
39	11	10
40	11	9.8	9.8	10	11
41	10	9.6
42	11	11	9.9		12
43	10	10		12
44	11	10	9.4		11
45	10	11
46	9.7	11	9.1		11
47	10	11		12
48			9.7		11
49	10.1	9.9
50				11
51	10	11	9.7		12
52	10	10
53
54	11	11	9.7	12
55
56	11	11
57			10	12	13
58
59	11	11
60
61			9.6	12	12.4
62	11	11
63					12
64			10	11	11
65
66	11	11
67					11
68			9.4	13	12
69		11			13
70	12
71				13
72					13
73	12	10.2			13
74
75			9.2	12	12
76
77
78			10.4	12	13.2
79
80
81
82			9.9	11.8	11.9
83
84	9	11
85	9.1		10.2	11.2	11.7
86
87	8.1
88		10.6
89			10.2	12	10.7
90
91	9.1	10.2
92			9.7	11.6	13.3
93
94	10.9
95
96			9.8	11.6	11.2
97
98	11.5	10.6			9.7
99			10.7	11.7	10.4
100
101	11.2
102
103			11.4	9.9	12.7
104	10.3	11.4
105				10.4
106			9.8		13
107
108	11.4	10.9
109
110			10.5	9.7	11.9
111	12	10.8
112
113			10.5	10.7	12.3
114
115	11.3	10.7
116
117			10.4	12.2	11.5
118	11.7	10.9
119
120			11.9	12	12.8
121
122	10.3	10.7
123
124			10.7	11.7	12.4
125	10.3	11.2
126
127			11.1	12.4	11.8
128
129
130	8.9	11.5
131				11.4	12.4
132
133	10.7	11.9
134			11.3	11.3
135
136	10	10.9
137
138			10.7	10.7	13.3
139	11.3	11.2
140
141			11.2	11	13.7
142
143	9.9	11.1
144
145	9.8		9.9	7.9	13.6
146	9.4	11.2		8
147	9.5
148	9.4		11.3	9	12.9
149
150	8.7	12.2
151
152	9.9		11	8.4	13.2
153	10.1	11
154
155	9.6		11.5
156				9.5
157	9.5	11.6
158
159			11.9	9.1	13.7
160	10.4	11.4
161
162			12.2
163				7.6
164	10.3	11.2		7.3
165
166			11		14
167	11.1	11.5
168
169			11.5
170
171	11	11.5
172
173			10.8		13.3
174	11.2	10.8
175
176			10.2
177
178	10.1	11.5
179
180			10.7		12.7
181	9.7	9.7
182
183			11.3		13.6
184
185	10.7	11.3
186
187					13.9
188	10.5	11.4
189
190					13
191
192	9.9	11.5
193
194			10.5		13.3
195	10.9	11.2
196
197			10.7		12.7
198
199		10.9
200	9.2
201			10.1
202	9.5	12.5			12.6
203
204			10.7		12.4
205
206	9.8	11.9
207
208			9.8		9.7
209	10.6	12
210
211			10.7		10.6
212
213		11.1
214	10.3
215			10.6		11
216	11.2	12.3
217
218					11.3
219
220	11.6	11.6
221
222			9.8		11.3
223	11.8	11.3
224
225			11.4		11.7
226
227	10.9	11.4
228
229			10.5		11
230	11.8	11.1
231
232			10		11.5
233
234	11.5	11.4
235
236					11
237	11.8	12.2	10.5
238
239			10.4		10.7
240
241	11.4	11.8
242
243			10.1		11
244	12.6	13.6
245
246			11.3		12.2
247
248	11	11.7
249
250			7.3		11.5
251		11.1
252
253					12
254	9.6
255		11.8
256	8.4
257					10.9
258		10.6
259
260					10.9
261
262	8.8	11.5			12.2
263
264
265	10.1	11.8			12.5
266
267					11.6
268	9.6
269	10.2	12
270
271					11
272		12
273
274
275	8.9
276	9	11.4
277	9.3				10
278
279		12
280
281					9.6
282
283
284					9.1
285					8.7
286		11.7
287
288
289
290		10.6
291
292
293
294
295
296
297		12.2
298
299
300		10.8
301
302
303
304		10.8
305
306
307		12.5
308
309
310
311		10.8
312
313
314		11.5
315
316
317
318		10.6
319
320
321		11.5
322
323
324
325		11.9
326
327
328
329
330		8.5
331
332		8
333
334		8.8
335		9.1
336		8.3

## Sheet: DSA IgM
DSA IgM (MFI)
Days after transplantation	B3520	B1320	B4519	B0820	B9819
-7	1101.3	1446.52		1146.63
-6					1317.31
28	1087.35	1392.47		1056.61
30					1187.63
42			1600.2
89			1511.69
98	982.3	1390.27
103				995.9	1072.26
145					1015.25
165					992.28
166			1455.14
173				1093.77
178	961.96	1377.74
237
248	1146.67
250				1011.92
252			1483.66
262		1349.58
265				1112.31
269	1120.74
274				1071.94
275
278	1035.74
285				974.74
314		1416.3
334		1471.17

## Sheet: DSA IgG
DSA IgG (MFI)
Days after transplantation	B3520	B1320	B4519	B0820	B9819
-7	6570.28	2461.28		3349.79
-6					3954.59
28	3887.22	2600.3		2576.29
30					2335.23
42			1931.86
89			2574.39
98	2884.16	1823.73
103				2540.36	1790.13
145					1780.85
165					1856.09
166			2316.3
173				2716.57
178	1709.95	2255.8
237
248	2673.87
250				1696.29
252			2349.01
262		1960.94
265				1647.86
269	2351.83
274				1582.69
275	2429.15
278
285				1550.59
314		1382.94
334		1592.55

## Sheet: Screening
	Recipient	Tg of	GalTKO		10GE		10GE/GalTKO IgG ratio	CDC with TKO cells (%)
		donor pig	IgM MFI	IgG MFI	IgM MFI	IgG MFI
	B1320	10GE	690.6	1516.6	612.9	1441.2	0.95	13.1
	B3520	10GE	1207	1230.2	768	2085.4	1.7	6.8
	B0820	10GE	885.3	1036.9	731.9	1057.2	1.02	7.3
	B4519	10GE	830.8	881.4	770.1	1001.2	1.14	7.5
	B10419	10GE	772.3	1626.3	785.7	2663	1.64	11.8
	B9819	10GE	890	1285.6	797.4	1391.3	1.08	6.6
